# Supplementary material for: Crossing the blood-brain-barrier with nanoligand drug carriers self-assembled from a phage display peptide
Source: Nat Commun. 2019 Oct 11;10:4635. doi: 10.1038/s41467-019-12554-2 (PMC6789111; doi:10.1038/s41467-019-12554-2)
Supplement: Supplementary file 4 — Source Data [file 41467_2019_12554_MOESM4_ESM.xlsx]

## Sheet: Figure 2
Figure 2a
Cocnetration (µM)	0	0.5	1	2	5	10	20
Set 1(Flourescent intensity au)	11.26	60.256	150.268	380.256	940.269	2569.26	2865.23
Set 2(Flourescent intensity au)	9.23	69.264	140.256	340.25	976.256	2356.23	2202.21
Set 3(Flourescent intensity au)	9.87	66.83	142.916	362.974	907.825	2344.2	2600.98
Ave. All (Flourescent intensity au)	10.12	65.45	144.48	361.16	941.45	2423.23	2556.14
Figure 2b
	FAM-CGY			Transferrin
	1 (Mean flouresence (%))	2(Mean flouresence (%))	3 (Mean flouresence (%))	1(Mean flouresence (%))	2(Mean flouresence (%))	3(Mean flouresence (%))
IMC	66.269	72.369	72.4292	102.05	90.268	92.9761
NEM	56.236	70.256	66.5941	86.23	95.58	86.5723
CPZ	50.256	42.259	56.45	55.058	58.256	48.7448
WOR	73.569	75.56	60.9224	112.256	98.256	108.606
DOG+NaN3	44.269	62.256	36.0944	42.256	38.568	34.6172
Control	100	100	100	100	100	100
Figure 2c
FAM-CGY uptake (% of control)	Test	62.5 nM	250 nM	500 nM	5 μg	10 μg	20 μg	250 nM Tf+20 μg RAGE P	40 μg BSA
Set 1	100	82.269	50.1236	50.2569	92.456	84.269	60.256	35.136	108.69
Set 2	100	73.259	58.256	51.126	86.256	79.256	59.256	29.256	96.256
Set 3	100	81.1478	53.0847	44.8013	92.6214	82.5652	56.9882	36.3069	105.734
Ave. All	100	78.8919	53.8214	48.7281	90.4445	82.0301	58.8334	33.5663	103.56
Figure 2d
TfR expression level (%)	28 nM Control siRNA	28 nM TfR siRNA				Control siRNA			TfR siRNA
1	100	30.256				1	2	3	1	2	3
2	100	32.56			62.5 nM Tf	100	100	100	52.268	44.256	46.9135
3	100	40.9136			5 μM FAM-CGY	100	100	100	55.425	61.56	54.0525
Ave.	100	34.5765
Figure 2e
TfR expression level (% of MCF-7)	MCF-10A	MCF-7				MCF-7			MCF-10A
1	10.256	100				1	2	3	1	2	3
2	8.969	100			Control	159.56	164.256	150.184	211.25	140.23	188.52
3	6.45287	100			5 μM	4225.8	3795.6	4242.6	556.23	456.78	486.99
Ave.	8.55929	100			10 μM	9615.9	8556.58	9190.52	1301.2	999.23	999.57
Figure 2f
Transferrin (nM)	Flourescent intensity (au)
	1	2	3	Ave.
0	1543	1218	1316	1359
62.5	1188	1012	1113	1104.33
125	999	536	921	818.667
250	832	815	925	857.333
500	677	918	681	758.667
1000	977	921	581	826.333
Figure 2g
RAGE expression level (%)	28 nM Control siRNA	28 nM RAGE siRNA				Control siRNA			RAGE siRNA
1	100	54.86				1	2	3	1	2	3
2	100	57.89			2.5 μM Αβ oligomer	100	100	100	50.563	36.256	41.6185
3	100	48.8224			5 μM FAM-CGY	100	100	100	66.56	51.56	58.7126
Ave.	100	53.8575

## Sheet: Figure 3
Figure 3a
Fluorescent intensity of FAM-CGY (au)	Test	500 nM Tf	20 μg RAGE P
1	1694.36	900.26	1723.56
2	2100.36	892.36	2136.9
3	2007.28	1214.06	2057.58
Ave.	1934	1002.23	1972.68
Figure 3b
TfR expression leve (% of control)	24 nM Control siRNA	8 nM anti-TfR siRNA	16 nM anti-TfR siRNA	24 nM anti-TfR siRNA	24 nM anti-TfR siRNA	24 nM Control siRNA	24 nM anti-TfR siRNA
1	100	75.563	60.236	22.563	38.69	96.5	84.36
2	100	65.03	53.56	20.36	42.36	100.26	96.56
3	100	72.0797	49.5588	19.7633	34.6796	88.24	89.08
Ave.	100	70.8909	54.4516	20.8955	38.5765	95	90
Figure 3c
LDH (% of total release)	Control	FAM-CGY+ 24 nM anti-TfRsiRNA	siPORT+ 24 nM anti-TfR siRNA
1	6.86	11.23	30.56
2	8.26	11.63	32.69
3	6.99	13.2046	27.3769
Ave.	7.37	12.0215	30.209
Figure 3d
OCR (pmol/min/20000 cells)	Control	FAM-CGY+ 24 nM anti-TfRsiRNA	siPORT+ 24 nM anti-TfR siRNA
1	200.36	196.36	112.66
2	182.66	172.36	80.56
3	194.48	174.28	76.78
Ave.	192.5	181	90
Figure 3e
Fluorescent intensity of Cy3-siRNA (au)	Test	500 nM Tf	20 μg RAGE P	Cy3-siRNA
1	813.36	816.36	148.6	51.36
2	790.36	825.36	163.5	88.36
3	901.28	905.28	116.9	70.28
Ave.	835	849	143	70

## Sheet: Figure 4
Figure 4a
	Blood level Blood level (% of injected dose)
	Cy5.5-CGY				Cy5.5-SP
Time(h)	1	2	3	Ave	1	2	3	Ave
0	0	0	0	0	0	0	0	0
0.25	70.856	78.786	82.5048	77.3822	68.56	65.89	62.56	65.67
0.5	29.789	33.098	32.333	31.74	30.269	27.892	25.253	27.8047
1	12.743	14.296	15.4342	14.1578	10.256	13.953	11.256	11.8217
4	11.87	13.027	11.7497	12.2156	6.248	7.596	6.897	6.91367
12	5.743	6.367	6.28999	6.13333	4.569	3.5963	2.3593	3.5082
24	0.9785	1.309	1.63776	1.30842	1.2356	2.03	1.56	1.60853
Figure 4b
	Brain level (% of injected dose)
	Cy5.5-CGY in brain				Cy5.5-SP in brain
Time (h)	1	2	3	Ave	1	2	3	Ave
0	0	0	0	0	0	0	0	0
0.25	2.463	2.383	1.62635	2.15745	0.8165	0.637	0.758	0.737167
0.5	4.023	4.123	2.99039	3.71213	1.23569	1.3256	1.0239	1.19506
1	5.781	5.592	4.83081	5.40127	1.536	1.84	1.756	1.71067
4	6.0256	5.9236	5.24065	5.72995	1.562	2.02165	2.1705	1.91805
12	3.8962	3.625	3.64729	3.72283	0.853	1.2569	0.9316	1.01383
24	1.78256	1.753	1.59357	1.70971	0.4256	0.3569	0.398	0.3935
Figure 4c
	Blood level (% of injected dose)
	Cy5-siRNA				Cy5-siRNA/FAM-CGY				Cy5-siRNA/FAM-SP
Time (h)	1	2	3	AVE	1	2	3	AVE	1	2	3	AVE
0	0	0	0	0	0	0	0	0	0	0	0	0
0.25	45.023	42.38	54.28	47.2277	80.565	90.235	91.3468	87.3822	68.1235	78.269	73.256	73.2162
0.5	12.123	14.236	10.25	12.203	25.567	26.256	37.397	29.74	21.236	23.256	19.569	21.3537
1	5.125	4.2589	5.596	4.9933	12.269	14.256	12.9483	13.1578	11.256	10.893	8.9563	10.3684
4	1.025	1.236	1.358	1.20633	8.265	11.589	10.7927	10.2156	7.264	8.2659	7.056	7.52863
12	0.2	0.156	0.18	0.178667	5.683	6.203	5.91399	5.93333	2.896	3.584	3.256	3.24533
24	0.01	0.0225	0.03	0.0208333	0.7563	1.0236	0.94536	0.90842	0.345	0.236	0.567	0.382667
Figure 4d
	Brain level (% of injected dose)
	Cy5-siRNA				Cy5-siRNA/FAM-CGY				Cy5-siRNA/FAM-SP
Time (h)	1	2	3	AVE	1	2	3	AVE	1	2	3	AVE
0	0	0	0	0	0	0	0	0	0	0	0	0
0.25	0.09	0.1189	0.1367	0.1152	0.3125	0.356	0.31697	0.32849	0.1356	0.1581	0.269	0.187567
0.5	0.569	0.623	0.453	0.548333	3.568	2.986	4.28629	3.61343	1.456	1.4875	1.2956	1.41303
1	1.536	1.453	1.359	1.44933	4.256	5.102	5.71985	5.02595	1.8295	1.782	1.459	1.69017
4	1.3569	1.0236	1.38939	1.25663	5.845	5.982	5.91164	5.91288	2.0136	2.759	2.5519	2.4415
12	0.297	0.4236	0.389	0.369867	2.789	2.456	3.98636	3.07712	1.367	1.1625	1.258	1.2625
24	0.243	0.1569	0.141	0.1803	0.8563	1.0235	1.06248	0.98076	0.572	0.428	0.659	0.553

## Sheet: Figure 5
Figure 5c
BACE1 expression level	FAM-CGY+72 nM siControl	72 nM siBACE1	FAM-CGY SP+72 nM siBACE1	FAM-CGY+48 nM siBACE1	FAM-CGY+72 nM siBACE1
1	100	108.56	89.256	50.263	46.63
2	100	94.53	101.56	44.589	40.236
3	100	102.516	93.3268	50.0973	41.2796
Ave.	100	101.869	94.7143	48.3164	42.7152

## Sheet: Figure 6
Figure 6e
		FAM-CGY			FAM-CGY/siRNA			FAM-CGY/Cy5-siRNA
	Control	4 h	24 h	72 h	4 h	24 h	72 h	4 h	24 h	72 h	LPS
1	10.569	15.569	13.256	13.596	9.569	16.569	12.9856	14.256	16.236	11.2369	20.2369
2	15.269	10.989	10.569	14.0256	16.236	10.2369	12.56	15.56	12.026	12.269	15.0259
3	10.252	13.642	14.785	11.1984	15.205	14.7741	12.1344	9.784	12.148	16.3341	20.4172
Ave.	12.03	13.4	12.87	12.94	13.67	13.86	12.56	13.2	13.47	13.28	18.56
Figure 6f
		FAM-CGY			FAM-CGY/siRNA			FAM-CGY/Cy5-siRNA
	Control	4 h	24 h	72 h	4 h	24 h	72 h	4 h	24 h	72 h	LPS
1	4.836	8.026	6.0253	7.0456	6.1536	6.0589	6.289	5.693	7.269	5.98	10.5963
2	6.239	5.069	5.458	5.5046	7.2569	6.259	4.896	7.0159	6.89	4.9	10.2589
3	4.555	4.995	6.1867	6.1398	5.9395	5.3521	5.555	6.0111	5.461	4.21	8.2148
Ave.	5.21	6.03	5.89	6.23	6.45	5.89	5.58	6.24	6.54	5.03	9.69
Figure 6g
		FAM-CGY			FAM-CGY/siRNA			FAM-CGY/Cy5-siRNA
	Control	4 h	24 h	72 h	4 h	24 h	72 h	4 h	24 h	72 h	LPS
1	22.568	23.687	25.568	25.689	22.569	25.565	28.59	23.589	26.896	25.896	40.289
2	16.589	18.247	20.586	22.589	27.589	17.589	21.569	17.259	22.586	20.2858	34.568
3	18.533	21.246	24.586	19.672	23.882	23.926	25.921	20.232	22.188	22.4882	35.513
Ave.	19.23	21.06	23.58	22.65	24.68	22.36	25.36	20.36	23.89	22.89	36.79
Figure 6h
		FAM-CGY			FAM-CGY/siRNA			FAM-CGY/Cy5-siRNA
	Control	4 h	24 h	72 h	4 h	24 h	72 h	4 h	24 h	72 h	LPS
1	0.7396	1.056	1.056	0.8456	1.345	1.4596	1.269	0.9593	1.4269	1.0569	1.675
2	0.8963	0.853	1.1256	1.189	0.8963	0.91256	0.91456	0.9563	1.2069	0.89563	1.8569
3	1.0341	0.881	0.8784	0.8454	0.8787	1.01784	1.05644	1.0244	0.8762	1.19747	1.5181
Ave.	0.89	0.93	1.02	0.96	1.04	1.13	1.08	0.98	1.17	1.05	1.68333
Figure 6i
		FAM-CGY			FAM-CGY/siRNA			FAM-CGY/Cy5-siRNA
	Control	4 h	24 h	72 h	4 h	24 h	72 h	4 h	24 h	72 h	LPS
1	250.269	190.269	245.269	220.369	170.269	239.269	207.396	205.69	250.36	236.59	320.26
2	170.257	233.69	178.269	189.26	210.269	187.36	230.39	220.36	200.59	200.36	296.36
3	203.474	233.041	205.232	252.441	217.542	192.211	217.021	186.7	191.83	224.13	251.16
Ave.	208	219	209.59	220.69	199.36	206.28	218.269	204.25	214.26	220.36	289.26
